# Supplementary material for: Who are the important predators of sea turtle nests at Wreck Rock beach?
Source: PeerJ. 2017 Jun 30;5:e3515. doi: 10.7717/peerj.3515 (PMC5494172; doi:10.7717/peerj.3515)
Supplement: Supplemental Information 3 [file peerj-05-3515-s003.xlsx]

## Sheet: Sheet1
Camera trap data for 2015-2016 nesting season
Nest location peg number	Nest number (Turtle tag ID)	Predator species	Date	Appearance Time
34-35	K19816	V. varius	2016-01-02	16:29:00
34-35	K19816	V. varius	2016-01-16	14:09:00
34-35	K19816	V. varius	2016-01-13	15:58:00
45-46	K22153	V. varius	2016-01-19	16:34:00
77-78	K67576	V. varius	2016-01-26	11:43:00
77-78	K67576	V. varius	2015-12-21	07:50:00
50-51	K71417	V. varius	2015-12-30	16:24:00
50-51	K71417	V. varius	2016-01-08	16:34:00
29-30	K77273	V. varius	2015-12-22	08:27:00
44-45	K91832	V. varius	2016-01-08	11:37:00
44-45	K91832	V. varius	2016-01-09	08:36:00
80-81	QA2349	V. varius	2016-02-01	10:45:00
44-45	QA30893	V. varius	2016-02-08	13:40:00
91-92	QA45138	V. varius	2016-02-11	15:56:00
57-58	QA45172	V. varius	2016-01-28	12:52:00
32-33	QA45191	V. varius	2016-01-15	15:41:00
95-96	QA50215	V. varius	2016-01-31	08:28:00
95-96	QA50215	V. varius	2016-01-08	15:32:00
89-90	QA50248	V. varius	2016-01-11	15:39:00
89-90	QA50248	V. varius	2016-01-21	16:55:00
34-35	K17005	V. panoptes	2015-12-16	13:54:00
34-35	K19816	V. panoptes	2015-12-14	10:31:00
34-35	K19816	V. panoptes	2016-01-27	14:08:00
34-35	K19816	V. panoptes	2015-12-25	09:22:00
34-35	K19816	V. panoptes	2016-01-11	07:05:00
34-35	K19816	V. panoptes	2016-01-14	15:15:00
34-35	K19816	V. panoptes	2016-01-18	07:53:00
34-35	K19816	V. panoptes	2016-01-18	08:06:00
34-35	K19816	V. panoptes	2016-01-18	09:22:00
34-35	K19816	V. panoptes	2016-01-18	13:55:00
34-35	K19816	V. panoptes	2016-01-19	09:06:00
34-35	K19816	V. panoptes	2016-01-21	08:25:00
34-35	K19816	V. panoptes	2016-01-23	07:06:00
34-35	K19816	V. panoptes	2016-01-23	07:53:00
34-35	K19816	V. panoptes	2016-01-23	08:23:00
36-37	K22233	V. panoptes	2016-01-26	11:07:00
36-37	K22233	V. panoptes	2016-01-30	08:26:00
54-55	K22264	V. panoptes	2016-02-02	07:15:00
77-78	K67576	V. panoptes	2015-12-25	07:43:00
77-78	K67576	V. panoptes	2015-12-25	15:39:00
77-78	K67576	V. panoptes	2015-12-15	08:17:00
50-51	K71417	V. panoptes	2015-12-18	15:01:00
50-51	K71417	V. panoptes	2015-12-18	15:36:00
50-51	K71417	V. panoptes	2015-12-18	15:46:00
50-51	K71417	V. panoptes	2015-12-20	13:48:00
50-51	K71417	V. panoptes	2015-12-26	08:00:00
50-51	K71417	V. panoptes	2015-12-30	10:43:00
50-51	K71417	V. panoptes	2015-12-30	11:27:00
50-51	K71417	V. panoptes	2016-01-05	09:27:00
50-51	K71417	V. panoptes	2016-01-06	15:37:00
50-51	K71417	V. panoptes	2016-01-08	10:49:00
50-51	K71417	V. panoptes	2016-01-22	07:20:00
50-51	K71417	V. panoptes	2016-01-23	14:47:00
50-51	K71417	V. panoptes	2016-01-12	15:12:00
50-51	K71417	V. panoptes	2016-01-15	14:15:00
29-30	K77273	V. panoptes	2016-01-22	17:01:00
49-50	QA10173	V. panoptes	2015-12-31	11:51:00
49-50	QA10173	V. panoptes	2016-01-02	15:25:00
49-50	QA10173	V. panoptes	2016-01-05	10:46:00
56-57	QA2303	V. panoptes	2016-01-05	13:54:00
69-70	QA2308	V. panoptes	2016-01-07	10:22:00
69-70	QA2308	V. panoptes	2016-01-07	11:57:00
69-70	QA2308	V. panoptes	2016-01-07	14:14:00
69-70	QA2308	V. panoptes	2016-01-07	14:37:00
69-70	QA2308	V. panoptes	2016-01-07	15:13:00
75-76	QA2310	V. panoptes	2016-01-07	16:25:00
75-76	QA2310	V. panoptes	2016-01-07	17:38:00
75-76	QA2310	V. panoptes	2016-01-08	10:14:00
75-76	QA2310	V. panoptes	2016-01-08	10:14:00
80-81	QA2349	V. panoptes	2016-01-08	13:07:00
80-81	QA2349	V. panoptes	2016-01-25	14:53:00
80-81	QA2349	V. panoptes	2015-12-22	09:13:00
44-45	QA2356	V. panoptes	2015-12-25	13:32:00
56-57	QA27794	V. panoptes	2016-01-22	08:45:00
58-59	QA4159	V. panoptes	2015-12-09	09:28:00
58-59	QA4159	V. panoptes	2015-12-09	10:12:00
91-92	QA45138	V. panoptes	2016-01-11	07:44:00
29-30	QA45152	V. panoptes	2016-01-18	15:58:00
75-76	QA45154	V. panoptes	2016-01-21	07:43:00
75-76	QA45154	V. panoptes	2016-01-29	07:00:00
78-79	QA45166	V. panoptes	2016-02-07	13:21:00
78-79	QA45166	V. panoptes	2016-01-17	12:04:00
57-58	QA45172	V. panoptes	2016-01-30	08:27:00
38-39	QA45178	V. panoptes	2016-02-07	15:29:00
38-39	QA45178	V. panoptes	2016-02-15	07:49:00
38-39	QA45178	V. panoptes	2016-01-18	07:36:00
38-39	QA45178	V. panoptes	2016-01-29	09:38:00
38-39	QA45178	V. panoptes	2016-01-30	09:11:00
38-39	QA45178	V. panoptes	2016-02-02	07:13:00
32-33	QA45191	V. panoptes	2016-01-05	14:17:00
42-43	QA45197	V. panoptes	2016-01-06	07:40:00
42-43	QA45197	V. panoptes	2016-01-09	14:57:00
42-43	QA45197	V. panoptes	2016-01-29	14:57:00
42-43	QA45197	V. panoptes	2016-02-02	07:23:00
42-43	QA45197	V. panoptes	2015-12-29	09:59:00
43-44	QA50213	V. panoptes	2015-12-18	10:46:00
95-96	QA50215	V. panoptes	2016-01-18	09:54:00
89-90	QA50248	V. panoptes	2016-02-10	14:30:00
89-90	QA50248	V. panoptes	2016-02-11	14:01:00
89-90	QA50248	V. panoptes	2016-01-20	14:00:00
89-90	QA50248	V. panoptes	2016-01-24	09:56:00
89-90	QA50248	V. panoptes	2016-01-31	08:45:00
89-90	QA50248	V. panoptes	2016-02-02	13:04:00
72-73	QA50257	V. panoptes	2016-02-12	15:57:00
72-73	QA50257	V. panoptes	2016-02-20	15:22:00
72-73	QA50257	V. panoptes	2015-12-21	15:12:00
72-73	QA50257	V. panoptes	2016-01-18	10:17:00
