# Supplementary material for: Who are the important predators of sea turtle nests at Wreck Rock beach?
Source: PeerJ. 2017 Jun 30;5:e3515. doi: 10.7717/peerj.3515 (PMC5494172; doi:10.7717/peerj.3515)
Supplement: Supplemental Information 4 [file peerj-05-3515-s004.xlsx]

## Sheet: Sheet1
Goanna vistitation to monitored loggerhead nests as indicated by goanna tracks on top of nest for the 2015-2016 nesting season
		Date
Nest Number (Turtle tag ID)	Peg location on beach	2015-01-11		2015-01-12		2015-01-13		2015-01-14		2015-01-15		2015-01-16		2015-01-17		2015-01-18		2015-01-19		2015-01-20		2015-01-21		2015-01-23		2015-01-24		2015-01-25		2015-01-26		2015-01-27		2015-01-28		2015-01-29		2015-01-30		2015-01-31		2015-02-01		2015-02-02		2015-02-03		2015-02-06
		small goanna	goanna	small goanna	goanna	small goanna	goanna	small goanna	goanna	small goanna	goanna	small goanna	goanna	small goanna	goanna	small goanna	goanna	small goanna	goanna	small goanna	goanna	small goanna	goanna	small goanna	goanna	small goanna	goanna	small goanna	goanna	small goanna	goanna	small goanna	goanna	small goanna	goanna	small goanna	goanna	small goanna	goanna	small goanna	goanna	small goanna	goanna	small goanna	goanna	small goanna	goanna	small goanna	goanna
K77290	31-32				1								1	1		3	1							1		1									1		1				1				2		1		1
K17032	34-35				2							1			1	1	2		1						1										1		1		2		1				1				1
K53667	38		1				1		2					1			2																								1				1
K77290	35-36																1	2	1						1						1		1		1		2		3						1
QA45104	47-48		2		1																																1		1				1		1	2	1
QA45107	48-49		2		1																																								1
K34755	70-71		3	2			2		1						1		2										1		1		1		2		1						1				2
QA45098	76-77		1		2		1		1								2																1						1		1		1
QA45046	90-91				1		3			1			1		2		1							1			2						2		1		3
K67674	93-94								1	1					2									1						1					1		2								1
K53667	33-34						2		1							1		2							1						1	1				1					1			1				1	1
K72253	36-37		1	1	1				1		2		1											1									1		1						1		2		1
K59406	45-46
K80350	48-49		1
tag not read	55-56																								1
K44639	61-62												1																				1
K38667	68-69					1				1																									1									1
K54128	78-79		1	1						1				1		1																	2						1		1		1		3
QA7944	86-87		1				1		1			1		2			1										1	1			1						1								1
T22728	87	1							1			1					2										1				1						2								1
QA45041	93-94				1		2		1	1		1		1															2						1								1
QA45120	33-34								1															1			1		1		2		1		1		2				1		1				3		1
T96784	37-38																												1																1
K97736	38-39													1					1										1		1												1
T96784	40-41		2		3		1																																				2
QA2361	40-41		3		1																						1																1	1
QA45083	48-47													1																															1
QA2361	50		1																														1								1		1
K53667	59		1				1						1																														2
QA7944	75				1		1							1			2	1															1		1						1		1	1
T22728	79-80		2				1							1																													1		1		1
K22166	33-34						1																		1		1		1				1		1		1		1		1						1
QA45081	48-49		1								1																																1		1
K97736	49-50		1		1																																								1
QA45028	50																																								1
K77290	58-59		2																									1															1				1
QAH5061	64																												1						1
K77243	67-68			1			1	1																									1
QA10128	73																																1				1				1				1
QA12926	75-76						1							1																												1			2
QA2361	83-84		1				1		1		2				1												1										3						2		1
QA45007	35-36				2				1		1			2					1					2			1								1				1		1		1				1
K90353	37-38																								1										1										1				1
K90312	38																												1		1
K77224	38-39				1																														1														1
K34748	41-42		1												1			1										1											2	1			1						1
QA45089	42-43
Tag not read	?				1
QA45045	58-59		2										1																														1				1
KS4128	76-77		1						1							3																	1						1
K67633	81-82		2											1			1										1										1				1
K79810	90-91						2				1				2		2										2						2				1				1
QA45017	93-94				1		1		1	2		1		2			1										3		2	1							1		2
[truncated: 34 more columns]
