# Supplementary material for: Who are the important predators of sea turtle nests at Wreck Rock beach?
Source: PeerJ. 2017 Jun 30;5:e3515. doi: 10.7717/peerj.3515 (PMC5494172; doi:10.7717/peerj.3515)
Supplement: Supplemental Information 5 [file peerj-05-3515-s005.xlsx]

## Sheet: Sheet1
Goanna vistitation to monitored loggerhead nests as indicated by goanna tracks on top of nest for the 2015-2016 nesting season
		Date
Nest number (Turtle tag ID)	Peg location on beach	2015-12-09	small goanna	adult goanna	2015-12-10	small goanna	adult goanna	2015-12-11	small goanna	adult goanna	2015-12-13	small goanna	adult goanna	2015-12-14	small goanna	adult goanna	2015-12-15	small goanna	adult goanna	2015-12-16	small goanna	adult goanna	2015-12-17	small goanna	adult goanna	2015-12-18	small goanna	adult goanna	2015-12-19	small goanna	adult goanna	2015-12-20	small goanna	adult goanna	2015-12-21	small goanna	adult goanna	2015-12-22	small goanna	adult goanna	2015-12-23	small goanna	adult goanna	2015-12-24	small goanna	adult goanna	2015-12-25	small goanna	adult goanna
K17005	33-34		1
QA45152	59-60
QA45197	42-43																																	1									1			1			1
QA27758	95-96
QA45180	38-39
QA22716	57-58
QA45164	75-76
QA45156	63-64
QA2349	80-81
QA10169	29-30
K22264	55-56
QA27793	43-44
QA50248	89-90
QA50225	65-66
QA2556	44-45
QA45159	58-59						1															1
K77273	29-30																	1
QA45178	38-39																	1							1			1						1									1
QA45166	78-79																											1
K71417	50-51																																																1
QA2303	56-57
QA30893	44-45
QA2356	48-49
QA45161	60-61
QA45191	32-33
QA45172	57-58
QA2308	69-70
QA30893	38-39
K79816	34-35
QA50257	72-73
K22233	36-37
QA45138	91-92															1			2																		1
QA27794	56-57																																										1
QA45152	29-30																								1
K90364	38-39
K91832	44-45																																				1
K22153	45-46																																							1
K90774	98-99
K90788	67-68
QA50213	43-44
QA45178	41-42
T76616	38-39
QA10173	49-50
QA2310	75-76
QA50215	95-96
K67576	77-78
[truncated: 192 more columns]
