# Supplementary material for: Who are the important predators of sea turtle nests at Wreck Rock beach?
Source: PeerJ. 2017 Jun 30;5:e3515. doi: 10.7717/peerj.3515 (PMC5494172; doi:10.7717/peerj.3515)
Supplement: Supplemental Information 8 [file peerj-05-3515-s008.xlsx]

## Sheet: Camera trap data 2014-2015
Camera trap data for 2014-2015 nesting season
Nest location peg number	Nest Number (Turtle tag ID)	Predator species	Date	Appearance Time
31-32	K77290	V. panoptes	2015-01-17	08:13:00
33-34	QA45120	V. panoptes	2015-01-23	14:11:00
33-34	QA45120	V. panoptes	2015-01-24	10:59:00
33-34	QA45120	V. panoptes	2015-01-24	11:39:00
33-34	QA45120	V. panoptes	2015-01-24	11:45:00
33-34	QA45120	V. panoptes	2015-01-24	13:32:00
33-34	QA45120	V. panoptes	2015-01-25	08:14:00
33-34	QA45120	V. panoptes	2015-01-25	09:32:00
33-34	QA45120	V. panoptes	2015-01-26	07:46:00
33-34	QA45120	V. panoptes	2015-01-26	08:58:00
33-34	QA45120	V. panoptes	2015-01-26	13:07:00
33-34	QA45120	V. panoptes	2015-01-26	13:39:00
33-34	QA45120	V. panoptes	2015-01-27	07:51:00
33-34	QA45120	V. panoptes	2015-01-27	13:22:00
35-36	QA45007	V. panoptes	2015-01-07	08:52:00
38-39	K90312	V. panoptes	2015-01-06	10:37:00
38-39	K90312	V. panoptes	2015-01-07	08:53:00
38-39	K77224	V. panoptes	2015-01-25	07:48:00
40-41	QA2361	V. panoptes	2015-01-14	15:29:00
70-71	K34755	V. panoptes	2015-01-12	09:38:00
70-71	K34755	V. panoptes	2015-01-13	13:25:00
70-71	K34755	V. panoptes	2015-01-21	09:56:00
70-71	K34755	V. panoptes	2015-01-25	11:45:00
86-87	T22728	V. panoptes	2015-01-11	14:06:00
90-91	QA45046	V. panoptes	2015-01-17	08:51:00
93-94	K67674	V. panoptes	2015-01-02	15:56:00
93-94	K67674	V. panoptes	2015-01-04	13:18:00
93-94	QA45041	V. panoptes	2014-12-25	16:05:00
93-94	QA45041	V. panoptes	2015-01-01	14:51:00
93-94	QA45041	V. panoptes	2015-01-02	15:59:00
93-94	QA45041	V. panoptes	2015-01-15	10:02:00
93-94	QA45041	V. panoptes	2015-01-25	12:55:00
33-34	QA45120	V. panoptes	2015-01-24	09:06:00
33-34	QA45120	V. panoptes	2015-01-26	10:47:00
33-34	QA45120	V. panoptes	2015-01-26	11:49:00
33-34	QA45120	V. panoptes	2015-01-26	12:40:00
33-34	QA45120	V. panoptes	2015-01-27	10:31:00
35-36	QA45007	V. panoptes	2014-12-19	11:53:00
35-36	QA45007	V. panoptes	2015-01-06	12:46:00
35-36	QA45007	V. panoptes	2015-01-06	14:19:00
38-39	K90312	V. panoptes	2015-01-07	08:47:00
38-39	K97736	V. panoptes	2015-01-17	07:12:00
33-34	QA45120	V. panoptes	2015-01-19	08:50:00
33-34	QA45120	V. panoptes	2015-01-23	09:23:00
33-34	QA45120	V. panoptes	2015-01-23	10:58:00
33-34	QA45120	V. panoptes	2015-01-24	09:31:00
33-34	QA45120	V. panoptes	2015-01-27	12:25:00
33-34	QA45120	V. varius	2015-01-24	13:53:00
33-34	QA45120	V. varius	2015-01-24	14:38:00
33-34	QA45120	V. varius	2015-01-27	11:48:00
33-34	QA45120	V. varius	2015-01-27	14:18:00
35-36	QA45007	V. varius	2015-01-06	10:37:00
35-36	QA45007	V. varius	2015-01-06	11:06:00
38-39	K77224	V. varius	2015-01-18	15:59:00
40-41	QA2361	V. varius	2015-01-13	12:22:00

## Sheet: Camera trap data 2015-2016
Camera trap data for 2015-2016 nesting season
Nest location peg number	Nest number (Turtle tag ID)	Predator species	Date	Appearance Time
34-35	K19816	V. varius	2016-01-02	16:29:00
34-35	K19816	V. varius	2016-01-16	14:09:00
34-35	K19816	V. varius	2016-01-13	15:58:00
45-46	K22153	V. varius	2016-01-19	16:34:00
77-78	K67576	V. varius	2016-01-26	11:43:00
77-78	K67576	V. varius	2015-12-21	07:50:00
50-51	K71417	V. varius	2015-12-30	16:24:00
50-51	K71417	V. varius	2016-01-08	16:34:00
29-30	K77273	V. varius	2015-12-22	08:27:00
44-45	K91832	V. varius	2016-01-08	11:37:00
44-45	K91832	V. varius	2016-01-09	08:36:00
80-81	QA2349	V. varius	2016-02-01	10:45:00
44-45	QA30893	V. varius	2016-02-08	13:40:00
91-92	QA45138	V. varius	2016-02-11	15:56:00
57-58	QA45172	V. varius	2016-01-28	12:52:00
32-33	QA45191	V. varius	2016-01-15	15:41:00
95-96	QA50215	V. varius	2016-01-31	08:28:00
95-96	QA50215	V. varius	2016-01-08	15:32:00
89-90	QA50248	V. varius	2016-01-11	15:39:00
89-90	QA50248	V. varius	2016-01-21	16:55:00
34-35	K17005	V. panoptes	2015-12-16	13:54:00
34-35	K19816	V. panoptes	2015-12-14	10:31:00
34-35	K19816	V. panoptes	2016-01-27	14:08:00
34-35	K19816	V. panoptes	2015-12-25	09:22:00
34-35	K19816	V. panoptes	2016-01-11	07:05:00
34-35	K19816	V. panoptes	2016-01-14	15:15:00
34-35	K19816	V. panoptes	2016-01-18	07:53:00
34-35	K19816	V. panoptes	2016-01-18	08:06:00
34-35	K19816	V. panoptes	2016-01-18	09:22:00
34-35	K19816	V. panoptes	2016-01-18	13:55:00
34-35	K19816	V. panoptes	2016-01-19	09:06:00
34-35	K19816	V. panoptes	2016-01-21	08:25:00
34-35	K19816	V. panoptes	2016-01-23	07:06:00
34-35	K19816	V. panoptes	2016-01-23	07:53:00
34-35	K19816	V. panoptes	2016-01-23	08:23:00
36-37	K22233	V. panoptes	2016-01-26	11:07:00
36-37	K22233	V. panoptes	2016-01-30	08:26:00
54-55	K22264	V. panoptes	2016-02-02	07:15:00
77-78	K67576	V. panoptes	2015-12-25	07:43:00
77-78	K67576	V. panoptes	2015-12-25	15:39:00
77-78	K67576	V. panoptes	2015-12-15	08:17:00
50-51	K71417	V. panoptes	2015-12-18	15:01:00
50-51	K71417	V. panoptes	2015-12-18	15:36:00
50-51	K71417	V. panoptes	2015-12-18	15:46:00
50-51	K71417	V. panoptes	2015-12-20	13:48:00
50-51	K71417	V. panoptes	2015-12-26	08:00:00
50-51	K71417	V. panoptes	2015-12-30	10:43:00
50-51	K71417	V. panoptes	2015-12-30	11:27:00
50-51	K71417	V. panoptes	2016-01-05	09:27:00
50-51	K71417	V. panoptes	2016-01-06	15:37:00
50-51	K71417	V. panoptes	2016-01-08	10:49:00
50-51	K71417	V. panoptes	2016-01-22	07:20:00
50-51	K71417	V. panoptes	2016-01-23	14:47:00
50-51	K71417	V. panoptes	2016-01-12	15:12:00
50-51	K71417	V. panoptes	2016-01-15	14:15:00
29-30	K77273	V. panoptes	2016-01-22	17:01:00
49-50	QA10173	V. panoptes	2015-12-31	11:51:00
49-50	QA10173	V. panoptes	2016-01-02	15:25:00
49-50	QA10173	V. panoptes	2016-01-05	10:46:00
56-57	QA2303	V. panoptes	2016-01-05	13:54:00
69-70	QA2308	V. panoptes	2016-01-07	10:22:00
69-70	QA2308	V. panoptes	2016-01-07	11:57:00
69-70	QA2308	V. panoptes	2016-01-07	14:14:00
69-70	QA2308	V. panoptes	2016-01-07	14:37:00
69-70	QA2308	V. panoptes	2016-01-07	15:13:00
75-76	QA2310	V. panoptes	2016-01-07	16:25:00
75-76	QA2310	V. panoptes	2016-01-07	17:38:00
75-76	QA2310	V. panoptes	2016-01-08	10:14:00
75-76	QA2310	V. panoptes	2016-01-08	10:14:00
80-81	QA2349	V. panoptes	2016-01-08	13:07:00
80-81	QA2349	V. panoptes	2016-01-25	14:53:00
80-81	QA2349	V. panoptes	2015-12-22	09:13:00
44-45	QA2356	V. panoptes	2015-12-25	13:32:00
56-57	QA27794	V. panoptes	2016-01-22	08:45:00
58-59	QA4159	V. panoptes	2015-12-09	09:28:00
58-59	QA4159	V. panoptes	2015-12-09	10:12:00
91-92	QA45138	V. panoptes	2016-01-11	07:44:00
29-30	QA45152	V. panoptes	2016-01-18	15:58:00
75-76	QA45154	V. panoptes	2016-01-21	07:43:00
75-76	QA45154	V. panoptes	2016-01-29	07:00:00
78-79	QA45166	V. panoptes	2016-02-07	13:21:00
78-79	QA45166	V. panoptes	2016-01-17	12:04:00
57-58	QA45172	V. panoptes	2016-01-30	08:27:00
38-39	QA45178	V. panoptes	2016-02-07	15:29:00
38-39	QA45178	V. panoptes	2016-02-15	07:49:00
38-39	QA45178	V. panoptes	2016-01-18	07:36:00
38-39	QA45178	V. panoptes	2016-01-29	09:38:00
38-39	QA45178	V. panoptes	2016-01-30	09:11:00
38-39	QA45178	V. panoptes	2016-02-02	07:13:00
32-33	QA45191	V. panoptes	2016-01-05	14:17:00
42-43	QA45197	V. panoptes	2016-01-06	07:40:00
42-43	QA45197	V. panoptes	2016-01-09	14:57:00
42-43	QA45197	V. panoptes	2016-01-29	14:57:00
42-43	QA45197	V. panoptes	2016-02-02	07:23:00
42-43	QA45197	V. panoptes	2015-12-29	09:59:00
43-44	QA50213	V. panoptes	2015-12-18	10:46:00
95-96	QA50215	V. panoptes	2016-01-18	09:54:00
89-90	QA50248	V. panoptes	2016-02-10	14:30:00
89-90	QA50248	V. panoptes	2016-02-11	14:01:00
89-90	QA50248	V. panoptes	2016-01-20	14:00:00
89-90	QA50248	V. panoptes	2016-01-24	09:56:00
89-90	QA50248	V. panoptes	2016-01-31	08:45:00
89-90	QA50248	V. panoptes	2016-02-02	13:04:00
72-73	QA50257	V. panoptes	2016-02-12	15:57:00
72-73	QA50257	V. panoptes	2016-02-20	15:22:00
72-73	QA50257	V. panoptes	2015-12-21	15:12:00
72-73	QA50257	V. panoptes	2016-01-18	10:17:00

## Sheet: Nest monitoring data 2014-2015
Goanna vistitation to monitored loggerhead nests as indicated by goanna tracks on top of nest for the 2014-2015 nesting season
		Date
Nest Number (Turtle tag ID)	Peg location on beach	2015-01-11		2015-01-12		2015-01-13		2015-01-14		2015-01-15		2015-01-16		2015-01-17		2015-01-18		2015-01-19		2015-01-20		2015-01-21		2015-01-23		2015-01-24		2015-01-25		2015-01-26		2015-01-27		2015-01-28		2015-01-29		2015-01-30		2015-01-31		2015-02-01		2015-02-02		2015-02-03		2015-02-06
		small goanna	goanna	small goanna	goanna	small goanna	goanna	small goanna	goanna	small goanna	goanna	small goanna	goanna	small goanna	goanna	small goanna	goanna	small goanna	goanna	small goanna	goanna	small goanna	goanna	small goanna	goanna	small goanna	goanna	small goanna	goanna	small goanna	goanna	small goanna	goanna	small goanna	goanna	small goanna	goanna	small goanna	goanna	small goanna	goanna	small goanna	goanna	small goanna	goanna	small goanna	goanna	small goanna	goanna
K77290	31-32				1								1	1		3	1							1		1									1		1				1				2		1		1
K17032	34-35				2							1			1	1	2		1						1										1		1		2		1				1				1
K53667	38		1				1		2					1			2																								1				1
K77290	35-36																1	2	1						1						1		1		1		2		3						1
QA45104	47-48		2		1																																1		1				1		1	2	1
QA45107	48-49		2		1																																								1
K34755	70-71		3	2			2		1						1		2										1		1		1		2		1						1				2
QA45098	76-77		1		2		1		1								2																1						1		1		1
QA45046	90-91				1		3			1			1		2		1							1			2						2		1		3
K67674	93-94								1	1					2									1						1					1		2								1
K53667	33-34						2		1							1		2							1						1	1				1					1			1				1	1
K72253	36-37		1	1	1				1		2		1											1									1		1						1		2		1
K59406	45-46
K80350	48-49		1
tag not read	55-56																								1
K44639	61-62												1																				1
K38667	68-69					1				1																									1									1
K54128	78-79		1	1						1				1		1																	2						1		1		1		3
QA7944	86-87		1				1		1			1		2			1										1	1			1						1								1
T22728	87	1							1			1					2										1				1						2								1
QA45041	93-94				1		2		1	1		1		1															2						1								1
QA45120	33-34								1															1			1		1		2		1		1		2				1		1				3		1
T96784	37-38																												1																1
K97736	38-39													1					1										1		1												1
T96784	40-41		2		3		1																																				2
QA2361	40-41		3		1																						1																1	1
QA45083	48-47													1																															1
QA2361	50		1																														1								1		1
K53667	59		1				1						1																														2
QA7944	75				1		1							1			2	1															1		1						1		1	1
T22728	79-80		2				1							1																													1		1		1
K22166	33-34						1																		1		1		1				1		1		1		1		1						1
QA45081	48-49		1								1																																1		1
K97736	49-50		1		1																																								1
QA45028	50																																								1
K77290	58-59		2																									1															1				1
QAH5061	64																												1						1
K77243	67-68			1			1	1																									1
QA10128	73																																1				1				1				1
QA12926	75-76						1							1																												1			2
QA2361	83-84		1				1		1		2				1												1										3						2		1
QA45007	35-36				2				1		1			2					1					2			1								1				1		1		1				1
K90353	37-38																								1										1										1				1
K90312	38																												1		1
K77224	38-39				1																														1														1
K34748	41-42		1												1			1										1											2	1			1						1
QA45089	42-43
Tag not read	?				1
QA45045	58-59		2										1																														1				1
KS4128	76-77		1						1							3																	1						1
K67633	81-82		2											1			1										1										1				1
K79810	90-91						2				1				2		2										2						2				1				1
QA45017	93-94				1		1		1	2		1		2			1										3		2	1							1		2
[truncated: 34 more columns]

## Sheet: Nest monitoring data 2015-2016
Goanna vistitation to monitored loggerhead nests as indicated by goanna tracks on top of nest for the 2015-2016 nesting season
		Date
Nest number (Turtle tag ID)	Peg location on beach	2015-12-09	small goanna	adult goanna	2015-12-10	small goanna	adult goanna	2015-12-11	small goanna	adult goanna	2015-12-13	small goanna	adult goanna	2015-12-14	small goanna	adult goanna	2015-12-15	small goanna	adult goanna	2015-12-16	small goanna	adult goanna	2015-12-17	small goanna	adult goanna	2015-12-18	small goanna	adult goanna	2015-12-19	small goanna	adult goanna	2015-12-20	small goanna	adult goanna	2015-12-21	small goanna	adult goanna	2015-12-22	small goanna	adult goanna	2015-12-23	small goanna	adult goanna	2015-12-24	small goanna	adult goanna	2015-12-25	small goanna	adult goanna
K17005	33-34		1
QA45152	59-60
QA45197	42-43																																	1									1			1			1
QA27758	95-96
QA45180	38-39
QA22716	57-58
QA45164	75-76
QA45156	63-64
QA2349	80-81
QA10169	29-30
K22264	55-56
QA27793	43-44
QA50248	89-90
QA50225	65-66
QA2556	44-45
QA45159	58-59						1															1
K77273	29-30																	1
QA45178	38-39																	1							1			1						1									1
QA45166	78-79																											1
K71417	50-51																																																1
QA2303	56-57
QA30893	44-45
QA2356	48-49
QA45161	60-61
QA45191	32-33
QA45172	57-58
QA2308	69-70
QA30893	38-39
K79816	34-35
QA50257	72-73
K22233	36-37
QA45138	91-92															1			2																		1
QA27794	56-57																																										1
QA45152	29-30																								1
K90364	38-39
K91832	44-45																																				1
K22153	45-46																																							1
K90774	98-99
K90788	67-68
QA50213	43-44
QA45178	41-42
T76616	38-39
QA10173	49-50
QA2310	75-76
QA50215	95-96
K67576	77-78
[truncated: 192 more columns]

## Sheet: Tracking plot data 2014-2015
Tracking plot data 2014-2015 nesting season. Number of tracks recorded per 1 x 2 m sand plot
		number of	number of	number of
Date	Peg location on beach	small goanna tracks	adult goanna tracks	fox tracks
2014-12-05	54		1
	55		1	1
	56
	57
	58
	59
	60	1
	61
	62
	63	1
	64
	65
	66
	67
	68
	69
	70
	71
	72
	73
	74
Date	Sector No	small goanna	adult goanna	fox
2014-12-06	54
	55
	56
	57
	58
	59
	60
	61
	62
	63
	64
	65
	66
	67
	68
	69
	70
	71
	72
	73
	74
Date	Sector No	small goanna	adult goanna	fox
2014-12-07	54
	55
	56
	57
	58
	59
	60
	61
	62
	63
	64
	65
	66
	67
	68		1
	69
	70
	71
	72
	73
	74
Date	Sector No	small goanna	adult goanna	fox
2014-12-08	54		1
	55
	56
	57
	58
	59
	60
	61
	62
	63			1
	64
	65
	66
	67
	68
	69
	70		1
	71
	72
	73
	74
Date	Sector No	small goanna	adult goanna	fox
2014-12-09	54
	55
	56
	57
	58
	59
	60
	61
	62
	63
	64
	65
	66
	67
	68
	69		1
	70
	71
	72	1
	73	1
	74
Date	Sector No	small goanna	adult goanna	fox
2014-12-10	54	1
	55		1	1
	56
	57
	58	1	2
	59
	60
	61
	62
	63
	64
	65	1
	66
	67
	68		1
	69		1
	70
	71
	72		1
	73
	74		1
Date	Sector No	small goanna	adult goanna	fox
2014-12-11	54
	55
	56
	57		1
	58	1
	59		1
	60
	61
	62
	63
	64
	65	1
	66
	67
	68		1
	69
	70		1
	71
	72		1
	73	1
	74
Date	Sector No	small goanna	adult goanna	fox
2014-12-12	54
	55
	56
	57
	58
	59		1
	60
	61
	62
	63
	64
	65
	66
	67
	68	1
	69
	70
	71
	72		3
	73
	74
Date	Sector No	small goanna	adult goanna	fox
2014-12-14	54
	55
	56
	57
	58
	59			1
	60		1
	61
	62
	63
	64
	65
	66
	67
	68
	69
	70
	71
	72	1
	73		1
	74
Date	Sector No	small goanna	adult goanna	fox
2014-12-15	54		1
	55		1
	56
	57
	58
	59
	60
	61
	62		1
	63		1
	64
	65	1
	66	1
	67
	68
	69
	70
	71		1
	72
	73
	74	1
Date	Sector No	small goanna	adult goanna	fox
2014-12-16	54
	55
	56
	57
	58
	59
	60		1
	61
	62
	63
	64
	65	1
	66
	67
	68
	69
	70
	71		1
	72
	73
	74
Date	Sector No	small goanna	adult goanna	fox
2014-12-17	54		1
	55		1
	56
	57
	58
	59
	60		1
	61
	62
	63
	64		1
	65
	66
	67
	68
	69
	70
	71
	72	1
	73
	74
Date	Sector No	small goanna	adult goanna	fox
2014-12-18	54
	55
	56		1
	57		1
	58		1
	59
	60		1
	61
	62		1
	63
	64			1
	65
	66
	67
	68		1
	69	1
	70
	71	1
	72
	73	2
	74
Date	Sector No	small goanna	adult goanna	fox
2014-12-19	54		1
	55
	56
	57
	58	1
	59
	60
	61
	62
	63
	64
	65
	66
	67
	68		1
	69
	70		2
	71
	72
	73	1
	74	1
Date	Sector No	small goanna	adult goanna	fox
2014-12-20	54
	55		2
	56
	57
	58		1
	59
	60
	61		1
	62		2
	63		1
	64
	65	1
	66
	67
	68		1
	69		1
	70	1
	71
	72
	73		1
	74
Date	Sector No	small goanna	adult goanna	fox
2014-12-21	54		1
	55
	56
	57
	58	1
	59	1
	60
	61
	62
	63		1
	64
	65	1
	66
	67
	68
	69
	70
	71
	72
	73		1
	74		4
Date	Sector No	small goanna	adult goanna	fox
2014-12-22	54
	55
	56
	57
	58		1
	59
	60
	61
	62		1
	63	2
	64
	65	2
	66
	67
	68	1
	69	1
	70
	71
	72
	73
	74		1
Date	Sector No	small goanna	adult goanna	fox
2014-12-23	54
	55		1
	56
	57	1
	58		1
	59
	60
	61
	62
	63
	64
	65
	66
	67
	68
	69
	70
	71
	72
	73		1
	74
Date	Sector No	small goanna	adult goanna	fox
2014-12-24	54
	55		1
	56		1
	57
	58		1
	59		2
	60		1
	61
	62
	63
	64
	65	2
	66	1
	67
	68
	69
	70
	71		1
	72
	73		1
	74
Date	Sector No	small goanna	adult goanna	fox
2014-12-25	54
	55
	56
	57		1
	58		2
	59		2
	60
	61		2
	62
	63		1
	64
	65
	66
	67
	68	1	1
	69
	70		1
	71	1
	72	1
	73		1
	74		1
Date	Sector No	small goanna	adult goanna	fox
2014-12-26	54
	55
	56
	57
	58		1
	59
	60
	61
	62
	63
	64
	65
	66
	67		2
	68	1
	69
	70
	71
	72
	73
	74	1
Date	Sector No	small goanna	adult goanna	fox
2014-12-27	54
	55	1
	56
	57	1	1
	58		1
	59
	60
	61
	62
	63
	64
	65
	66
	67
	68
	69
	70
	71
	72
	73
	74
Date	Sector No	small goanna	adult goanna	fox
2014-12-28	54
	55
	56		1
	57		2
	58		1
	59
	60		2
	61
	62
	63
	64
	65
	66
	67
	68		1
	69
	70
	71
	72
	73
	74
Date	Sector No	small goanna	adult goanna	fox
2014-12-29	54
	55
	56
	57	1
	58
	59
	60		1
	61
	62		3
	63
	64
	65	3
	66
	67		2
	68
	69		1
	70
	71
	72
	73		1
	74		1
Date	Sector No	small goanna	adult goanna	fox
2014-12-31	54
	55	1
	56
	57
	58	2	2
	59		1
	60
	61
	62		1
	63
	64
	65
	66
	67			1
	68
	69	1
	70
	71
	72
	73
	74
Date	Sector No	small goanna	adult goanna	fox
2015-01-01	54
	55		1
	56		1
	57
	58		4
	59	1
	60		1
	61
	62		1
	63		2
	64	1
	65	2
	66
	67
	68
	69
	70	1
	71
	72
	73
	74	2
Date	Sector No	small goanna	adult goanna	fox
2015-01-02	54	1
	55
	56
	57
	58		2
	59
	60
	61
	62
	63	1
	64	1
	65	2
	66
	67
	68
	69		1
	70
	71
	72
	73
	74
Date	Sector No	small goanna	adult goanna	fox
2015-01-03	54		1
	55			1
	56
	57
	58		1
	59
	60		1
	61
	62
	63
	64
	65		1
	66
	67		1
	68
	69
	70
	71
	72
	73
	74
Date	Sector No	small goanna	adult goanna	fox
2015-01-04	54
	55
	56
	57
	58
	59
	60
	61
	62
	63
	64
	65
	66
	67
	68
	69
	70
	71
	72
	73		1
	74
Date	Sector No	small goanna	adult goanna	fox
2015-01-05	54
	55
	56
	57		1
	58
	59
	60	1
	61
	62		1
	63	1
	64
	65
	66
	67
	68
	69
	70
	71
	72
	73		1
	74
Date	Sector No	small goanna	adult goanna	fox
2015-01-06	54		1
	55
	56
	57
	58
	59
	60
	61
	62
	63
	64
	65
	66
	67
	68
	69
	70
	71
	72
	73		1
	74
Date	Sector No	small goanna	adult goanna	fox
2015-01-08	54
	55		1
	56
	57
	58
	59
	60
	61
	62	1
	63
	64
	65
	66
	67
	68	1
	69
	70		1
	71
	72
	73		1
	74
Date	Sector No	small goanna	adult goanna	fox
2015-01-09	54
	55		1
	56
	57
	58
	59
	60
	61
	62
	63
	64
	65	1
	66
	67
	68
	69
	70
	71
	72
	73		1
	74
Date	Sector No	small goanna	adult goanna	fox
2015-01-10	54
	55		2
	56		2
	57		1
	58		2
	59	1	1
	60
	61	1
	62
	63
	64
	65
	66	1
	67
	68
	69
	70		2
	71
	72
	73
	74
Date	Sector No	small goanna	adult goanna	fox
2015-01-11	54
	55
	56
	57
	58		1
	59
	60
	61
	62
	63		1
	64
	65	2
	66
	67
	68
	69
	70		1
	71
	72
	73
	74
Date	Sector No	small goanna	adult goanna	fox
2015-01-12	54
	55
	56
	57		1
	58		1
	59
	60
	61		1
	62
	63
	64		1
	65
	66
	67		1
	68		1
	69
	70
	71
	72
	73
	74		1
Date	Sector No	small goanna	adult goanna	fox
2015-01-13	54
	55
	56		1
	57
	58
	59
	60
	61
	62
	63
	64
	65
	66
	67
	68
	69		1
	70
	71		1
	72
	73		1
	74		1
Date	Sector No	small goanna	adult goanna	fox
2015-01-14	54
	55
	56
	57
	58
	59
	60
	61
	62
	63
	64
	65
	66	1
	67
	68		1
	69
	70
	71
	72
	73
	74
Date	Sector No	small goanna	adult goanna	fox
2015-01-15	54
	55		1
	56
	57
	58		1
	59
	60
	61
	62	1
	63
	64
	65
	66
	67
	68
	69
	70
	71	1
	72	1	1
	73
	74
Date	Sector No	small goanna	adult goanna	fox
2015-01-16	54
	55
	56
	57
	58
	59
	60
	61
	62
	63
	64
	65
	66
	67	1
	68
	69
	70
	71
	72
	73		1
	74
Date	Sector No	small goanna	adult goanna	fox
2015-01-17	54	1
	55		1
	56
	57		1
	58
	59
	60
	61	1
	62
	63
	64
	65
	66
	67
	68
	69
	70
	71
	72
	73
	74
Date	Sector No	small goanna	adult goanna	fox
2015-01-18	54		1
	55
	56	1
	57		1
	58
	59
	60	1
	61
	62
	63
	64
	65	1	1
	66
	67
	68	2
	69
	70
	71			1
	72	1
	73	1
	74		1
Date	Sector No	small goanna	adult goanna	fox
2015-01-19	54
	55
	56
	57
	58
	59
	60
	61
	62
	63	1
	64
	65	1
	66
	67
	68
	69
	70
	71
	72		2
	73
	74
Date	Sector No	small goanna	adult goanna	fox
2015-01-20	54
	55
	56
	57
	58
	59
	60
	61
	62
	63
	64
	65
	66
	67
	68
	69
	70
	71
	72
	73
	74
Date	Sector No	small goanna	adult goanna	fox
2015-01-21	54
	55
	56
	57
	58
	59
	60
	61
	62
	63
	64
	65
	66
	67
	68
	69
	70
	71
	72
	73
	74
Date	Sector No	small goanna	adult goanna	fox
2015-01-23	54	1
	55
	56	1
	57
	58	1
	59
	60
	61
	62
	63
	64
	65
	66
	67
	68
	69		1
	70
	71		1
	72	1
	73
	74
Date	Sector No	small goanna	adult goanna	fox
2015-01-24	54		2
	55		1
	56
	57
	58	1
	59
	60
	61
	62		1
	63		1
	64
	65
	66
	67	1
	68
	69
	70
	71
	72
	73	1
	74
Date	Sector No	small goanna	adult goanna	fox
2015-01-25	54
	55
	56		1
	57
	58		1
	59	1
	60
	61
	62		1
	63
	64
	65
	66
	67
	68
	69	1	1
	70
	71
	72
	73
	74
Date	Sector No	small goanna	adult goanna	fox
2015-01-26	54		1
	55
	56
	57
	58
	59		1
	60
	61
	62		1
	63
	64
	65
	66
	67
	68		1
	69	1
	70		1
	71		1
	72
	73		1
	74
Date	Sector No	small goanna	adult goanna	fox
2015-01-27	54
	55
	56
	57
	58		1
	59
	60
	61		1
	62
	63
	64
	65
	66
	67
	68		3
	69		1
	70		1
	71
	72		2	1
	73		2
	74
Date	Sector No	small goanna	adult goanna	fox
2015-01-28	54
	55
	56
	57
	58
	59
	60
	61
	62		1
	63	1
	64
	65	1
	66
	67
	68		1
	69
	70
	71		1	1
	72
	73
	74		1	1
Date	Sector No	small goanna	adult goanna	fox
2015-01-29	54
	55
	56
	57
	58
	59
	60
	61
	62
	63
	64
	65
	66
	67
	68
	69
	70
	71
	72
	73	1
	74			1
Date	Sector No	small goanna	adult goanna	fox
2015-01-31	54			1
	55		2
	56		1
	57		1
	58
	59		1	1
	60
	61
	62
	63
	64
	65
	66
	67			1
	68	1
	69
	70	2
	71
	72		1	1
	73
	74		1	1
Date	Sector No	small goanna	adult goanna	fox
2015-02-01	54		1
	55		1
	56		1
	57
	58		1
	59
	60		1
	61		1
	62
	63
	64
	65
	66			2
	67
	68			1
	69
	70
	71
	72
	73	1	1
	74		1
Date	Sector No	small goanna	adult goanna	fox
2015-02-02	54
	55
	56			1
	57		1
	58
	59	1
	60
	61			1
	62
	63	1
	64
	65
	66
	67	1	1
	68		1
	69	1
	70
	71
	72		2
	73		2
	74		4
Date	Sector No	small goanna	adult goanna	fox
2015-02-03	54		2
	55		1
	56
	57
	58
	59
	60
	61
	62		1
	63		1
	64
	65
	66
	67
	68
	69
	70
	71
	72
	73
	74
Date	Sector No	small goanna	adult goanna	fox
2015-02-06	54		1
	55
	56
	57
	58
	59
	60		1	1
	61
	62		1	1
	63
	64
	65
	66
	67		1	1
	68
	69
	70
	71
	72
	73
	74
Date	Sector No	small goanna	adult goanna	fox
2015-02-08	54
	55
	56
	57		1
	58
	59
	60		1
	61
	62		1
	63
	64
	65
	66
	67		1
	68
	69
	70		1
	71		1
	72
	73
	74
Date	Sector No	small goanna	adult goanna	fox
2015-02-09	54		1
	55		1
	56		1	1
	57		1
	58		1	1
	59		1
	60
	61			1
	62		1
	63		1	1
	64		1
	65
	66
	67
	68		1
	69		1
	70		1
	71		1
	72		1
	73		1
	74		1
Date	Sector No	small goanna	adult goanna	fox
2015-02-10	54
	55		1
	56		1	1
	57		1
	58		1
	59
	60
	61		1
	62		1
	63		1
	64		1
	65
	66
	67
	68		1
	69
	70		1
	71		1
	72
	73
	74		1
Date	Sector No	small goanna	adult goanna	fox
2015-02-11	54
	55
	56
	57
	58
	59
	60
	61
	62
	63
	64
	65
	66
	67
	68
	69		1
	70
	71
	72
	73
	74
Date	Sector No	small goanna	adult goanna	fox
2015-02-12	54
	55			1
	56
	57
	58
	59
	60
	61
	62		1
	63
	64
	65
	66
	67
	68
	69
	70
	71
	72
	73
	74			1
Date	Sector No	small goanna	adult goanna	fox
2015-02-13	54
	55
	56
	57		1
	58		1
	59
	60		2
	61		1
	62
	63		2
	64		1
	65
	66
	67
	68
	69
	70
	71
	72
	73
	74
Date	Sector No	small goanna	adult goanna	fox
2015-02-15	54
	55
	56
	57
	58
	59
	60
	61
	62
	63
	64
	65
	66
	67
	68
	69
	70
	71
	72		1
	73			1
	74
Date	Sector No	small goanna	adult goanna	fox
2015-02-25	54		1
	55
	56	1	1
	57	1
	58	2		1
	59
	60	2		1
	61	2
	62		1	1
	63
	64	1		2
	65
	66
	67	1		1
	68	1	1
	69
	70
	71
	72		1
	73	1	2
	74	1	2	1
Date	Sector No	small goanna	adult goanna	fox
2015-02-26	54
	55
	56
	57
	58
	59
	60	1
	61
	62
	63		1
	64
	65
	66
	67
	68
	69			1
	70
	71			1
	72			1
	73	1
	74			1
Date	Sector No	small goanna	adult goanna	fox
2015-02-27	54			1
	55
	56
	57		1
	58		1
	59		1
	60		1
	61
	62
	63		1
	64			1
	65
	66
	67
	68		1
	69		1
	70			1
	71			1
	72			1
	73
	74
Date	Sector No	small goanna	adult goanna	fox
2015-02-28	54
	55			1
	56
	57
	58		1
	59		1
	60
	61		1
	62
	63
	64
	65
	66
	67
	68			1
	69		1
	70		1
	71		1
	72
	73
	74
Date	Sector No	small goanna	adult goanna	fox
2015-03-01	54
	55		1
	56
	57
	58
	59
	60
	61
	62
	63
	64		1
	65
	66
	67
	68		1
	69
	70
	71
	72
	73
	74			1
Date	Sector No	small goanna	adult goanna	fox
2015-03-03	54		1
	55
	56		1
	57
	58		2
	59	1
	60
	61		1
	62	1		1
	63	1		1
	64		2
	65
	66
	67
	68
	69
	70
	71
	72
	73
	74
Date	Sector No	small goanna	adult goanna	fox
2015-03-04	54
	55
	56
	57
	58
	59	1
	60
	61
	62
	63
	64
	65
	66
	67
	68	1	2
	69			4
	70		1	2
	71			1
	72		1	1
	73	1	2
	74

## Sheet: Tracking plot data 2015-2016
Tracking plot data 2015-2016 nesting season. Number of tracks recorded per 1 x 2 m sand plot
			number of	number of	number of
Date	Peg location on beach	Time	small goanna tracks	adult goanna tracks	fox tracks
2015-11-30	44	03:55:00
	45	03:58:00		1
	46	04:02:00
	47	04:04:00
	48	04:07:00
	49	04:10:00
	50	04:14:00
	51	04:18:00
	52	04:20:00
	53	04:24:00	1
	54	04:27:00
	55	04:31:00
	56	04:35:00
	57	04:38:00
	58	04:42:00
	58A	04:45:00		1
	59	04:50:00
	60	04:53:00
	61	04:55:00
	62	04:59:00	1
	63	05:03:00
	64	05:06:00
	65	05:08:00
	66	05:12:00
	67	05:15:00
	68	05:17:00
	69	05:20:00
	70	05:25:00
	71	05:21:00
	72	05:15:00
	73	05:12:00
	74	05:10:00
	75	05:07:00
	76	05:04:00
	77	05:02:00
	78	04:58:00
	79	04:54:00
	80	04:52:00
	81	04:50:00
	82	04:47:00
	83	04:45:00
	84	04:43:00		1
2015-12-01	44
	45
	46
	47
	48
	49
	50
	51
	52
	53
	54	04:08:00
	55	04:12:00		1
	56	04:17:00			1
	57	04:22:00
	58	04:24:00
	58A	04:25:00
	59	04:26:00
	60	04:27:00
	61	04:30:00
	62	04:32:00
	63	04:35:00			1
	64	04:37:00
	65	04:40:00
	66	04:44:00		1
	67	04:50:00
	68	04:52:00
	69	04:55:00
	70	04:58:00
	71	05:00:00
	72	05:02:00
	73	05:04:00
	74	05:07:00
	75	05:10:00
	76	05:14:00
	77	05:44:00	1
	78	05:40:00
	79	05:36:00			1
	80	05:34:00
	81	05:34:00
	82	05:29:00
	83	05:27:00
	84	05:24:00
2015-12-02	44	03:15:00	1
	45	03:17:00
	46	03:20:00
	47	03:23:00
	48	03:25:00
	49	03:28:00
	50	03:32:00
	51	03:35:00
	52	03:38:00
	53	03:41:00	1
	54	03:45:00			1
	55	03:50:00
	56	03:56:00
	57	04:00:00	1
	58	04:02:00
	58A	04:03:00	1
	59	04:05:00
	60	04:07:00
	61	04:10:00
	62	04:13:00
	63	04:16:00
	64	04:19:00			1
	65	03:13:00
	66	03:15:00	1
	67	03:17:00
	68	03:20:00
	69	03:22:00
	70	03:24:00
	71	03:26:00
	72	03:29:00
	73	03:31:00
	74	03:34:00
	75	03:37:00	1
	76	03:40:00
	77	03:41:00
	78	03:44:00
	79	03:47:00
	80	03:50:00
	81	03:53:00		1
	82	03:55:00		1
	83	03:58:00
	84	04:00:00
2015-12-03	44	04:15:00
	45	04:17:00
	46	04:20:00
	47	04:22:00
	48	04:24:00
	49	04:26:00
	50	04:30:00
	51	04:32:00
	52	04:35:00
	53	04:38:00
	54	04:40:00
	55	04:45:00
	56	04:47:00
	57	04:50:00
	58	04:53:00
	58A	04:54:00	1
	59	04:55:00
	60	04:57:00
	61	04:59:00
	62	05:02:00
	63	05:05:00
	64	05:08:00
	65	04:06:00
	66
	67
	68
	69
	70
	71
	72
	73
	74
	75
	76
	77
	78
	79
	80
	81
	82
	83
	84
2015-12-04	44	03:28:00
	45	03:31:00
	46	03:34:00
	47	03:36:00
	48	03:39:00
	49	03:41:00
	50	03:43:00
	51	03:47:00
	52	03:50:00
	53	03:54:00
	54	03:56:00
	55	03:59:00
	56	04:03:00
	57	04:06:00
	58	04:08:00
	58A	04:10:00
	59	04:12:00
	60	04:15:00
	61	04:17:00
	62	04:20:00
	63	04:22:00
	64	04:25:00
	65	03:22:00
	66	03:25:00	1
	67	03:27:00	1
	68	03:30:00
	69	03:32:00
	70	03:35:00
	71	03:37:00
	72	03:40:00
	73	03:43:00
	74	03:46:00			1
	75	03:49:00
	76	03:53:00
	77	03:58:00
	78	04:00:00
	79	04:03:00
	80	04:06:00
	81	04:09:00
	82	04:12:00
	83	04:15:00	1		1
	84	04:18:00
2015-12-05	44	03:43:00	2
	45	03:45:00
	46	03:48:00
	47	03:50:00
	48	03:53:00
	49	03:56:00		1
	50	03:59:00
	51	04:02:00
	52	04:04:00		1
	53	04:07:00
	54	04:10:00
	55	04:13:00
	56	04:20:00
	57	04:23:00
	58	04:25:00		1
	58A	04:28:00		1
	59	04:30:00
	60	04:34:00
	61	04:39:00
	62	04:41:00
	63	04:43:00
	64	04:47:00
	65	04:51:00		1
	66	04:54:00
	67	04:55:00
	68	04:58:00
	69	05:00:00
	70	05:02:00
	71	05:04:00
	72	05:06:00
	73	05:04:00
	74	04:59:00
	75	04:57:00
	76	04:55:00		1
	77	04:52:00
	78	04:50:00			1
	79	04:47:00			1
	80	04:39:00			1
	81	04:38:00
	82	04:36:00
	83	04:32:00
	84	04:30:00
2015-12-06	44	03:29:00
	45	03:32:00
	46	03:34:00
	47	03:36:00
	48	03:38:00
	49	03:40:00
	50	03:42:00
	51	03:44:00
	52	03:46:00
	53	03:48:00
	54	03:50:00
	55	03:52:00
	56	04:03:00
	57	04:06:00
	58	04:08:00	1
	58A	04:10:00
	59	04:13:00
	60	04:15:00
	61	04:18:00
	62	04:20:00	1	1
	63	04:24:00
	64	04:25:00
	65	04:30:00
	66	04:33:00
	67	04:34:00
	68	04:36:00
	69	04:39:00
	70	04:41:00
	71	04:43:00
	72	04:45:00
	73	04:47:00			1
	74	04:42:00
	75	04:40:00
	76	04:38:00	1
	77	04:33:00
	78	04:31:00
	79	04:30:00			1
	80	04:28:00
	81	04:26:00
	82	04:23:00			1
	83	04:21:00
	84	04:17:00
2015-12-07	44	03:17:00
	45	03:19:00	1
	46	03:21:00
	47	03:23:00
	48	03:25:00
	49	03:28:00	1
	50	03:30:00		1
	51	03:34:00
	52	03:35:00
	53	03:38:00
	54	03:40:00
	55	03:48:00
	56	03:51:00
	57	03:53:00
	58	03:55:00
	58A	03:58:00
	59	04:01:00
	60	04:03:00
	61	04:06:00
	62	04:08:00
	63	04:10:00
	64	04:21:00
	65	04:25:00
	66	04:27:00
	67	04:27:00
	68	04:26:00
	69	04:24:00
	70	04:23:00
	71	04:20:00
	72	04:18:00
	73	04:17:00
	74	04:15:00			1
	75	04:14:00
	76	04:12:00
	77	04:10:00	1
	78	04:08:00
	79	04:06:00
	80	04:04:00
	81	04:03:00
	82	04:01:00
	83	03:58:00
	84	03:55:00
2015-12-08	44	03:42:00
	45	03:44:00
	46	03:47:00
	47	03:48:00
	48	03:50:00
	49	03:52:00
	50	03:55:00
	51	03:57:00
	52	03:59:00
	53	04:01:00
	54	04:03:00
	55	04:05:00
	56	04:08:00
	57	04:11:00
	58	04:13:00
	58A	04:14:00
	59	04:16:00
	60	04:18:00
	61	04:20:00
	62	04:22:00
	63	04:24:00
	64	04:26:00
	65	04:29:00
	66	04:32:00
	67	04:34:00
	68	04:36:00
	69	04:38:00
	70	04:40:00
	71	04:42:00
	72	04:38:00
	73	04:36:00
	74	04:34:00
	75	04:32:00
	76	04:30:00		1
	77	04:28:00
	78	04:26:00
	79	04:24:00
	80	04:22:00
	81	04:20:00
	82	04:18:00
	83	04:15:00
	84	04:12:00
2015-12-09	44	03:44:00
	45	03:46:00
	46	03:49:00
	47	03:51:00
	48	03:56:00
	49	03:58:00
	50	04:00:00
	51	04:02:00
	52	04:04:00
	53	04:06:00
	54	04:08:00
	55	04:11:00
	56	04:14:00
	57	04:16:00
	58	04:18:00	1
	58A	04:24:00
	59	04:30:00
	60	04:32:00
	61	04:34:00
	62	04:36:00
	63	04:38:00
	64	04:40:00
	65	04:45:00
	66	04:47:00
	67	04:49:00
	68	04:51:00
	69	04:53:00
	70	04:55:00
	71	04:57:00
	72	04:59:00
	73	05:01:00
	74	05:04:00
	75	05:07:00
	76	05:09:00
	77	05:11:00
	78	05:10:00
	79	05:08:00
	80	05:06:00
	81	05:04:00
	82	05:02:00
	83	05:00:00
	84	04:56:00
2015-12-10	44	03:43:00
	45	03:45:00
	46	03:47:00
	47	03:49:00
	48	03:51:00
	49	03:53:00
	50	03:56:00
	51	03:58:00
	52	04:00:00
	53	04:03:00		1
	54	04:05:00
	55	04:10:00
	56	04:13:00
	57	04:15:00
	58	04:17:00
	58A	04:20:00
	59	04:21:00
	60	04:23:00
	61	04:26:00
	62	04:28:00		1
	63	04:31:00
	64	04:33:00
	65	04:36:00
	66	04:39:00
	67	04:41:00		1
	68	04:43:00
	69	04:45:00
	70	04:47:00
	71	04:50:00
	72	04:48:00
	73	04:44:00
	74	04:42:00
	75	04:40:00			1
	76	04:38:00	1
	77	04:36:00
	78	04:34:00
	79	04:32:00			1
	80	04:30:00
	81	04:28:00
	82	04:23:00
	83	04:21:00
	84	04:19:00
2015-12-11	44	03:48:00			1
	45	03:51:00
	46	03:53:00
	47	03:55:00
	48	03:57:00
	49	03:59:00
	50	04:02:00
	51	04:04:00
	52	04:07:00
	53	04:09:00	1
	54	04:11:00
	55	04:17:00
	56	04:20:00
	57	04:21:00
	58	04:23:00		1
	58A	04:24:00		1
	59	04:25:00
	60	04:27:00
	61	04:31:00
	62	04:33:00
	63	04:35:00
	64	04:38:00			1
	65	04:41:00
	66	04:43:00
	67	04:45:00
	68	04:47:00
	69	04:49:00
	70	04:52:00
	71	04:53:00
	72	04:54:00
	73	04:55:00
	74	04:53:00			1
	75	04:51:00
	76	04:49:00
	77	04:48:00
	78	04:45:00
	79	04:43:00			1
	80	04:41:00
	81	04:40:00
	82	04:38:00
	83	04:36:00
	84	04:33:00		1
2015-12-13	44	04:15:00
	45	04:17:00
	46	04:19:00	1
	47	04:21:00
	48	04:23:00
	49	04:28:00
	50	04:30:00
	51	04:33:00
	52	04:35:00
	53	04:37:00
	54	04:39:00
	55	04:42:00
	56	04:44:00
	57	04:46:00
	58	04:48:00
	58A	04:50:00
	59	04:51:00
	60	04:54:00		1	1
	61	04:56:00	1
	62	04:58:00
	63	05:00:00
	64	05:02:00
	65	05:06:00
	66	05:09:00
	67	05:10:00
	68	05:12:00
	69	05:14:00
	70	05:16:00
	71	05:18:00
	72	05:20:00
	73	05:22:00
	74	05:24:00
	75	05:27:00	1
	76	05:28:00
	77	05:30:00
	78	05:33:00
	79	05:35:00
	80	05:38:00
	81	05:36:00
	82	05:34:00
	83	05:32:00
	84	05:28:00
2015-12-14	44	04:00:00
	45	04:02:00		1
	46	04:05:00		1
	47	04:07:00
	48	04:09:00
	49	04:11:00
	50	04:14:00		1
	51	04:16:00
	52	04:18:00
	53	04:20:00
	54	04:25:00
	55	04:29:00		1
	56	04:31:00
	57	04:34:00
	58	04:36:00
	58A	04:37:00
	59	04:39:00
	60	04:42:00
	61	04:44:00
	62	04:46:00
	63	04:48:00
	64	04:50:00
	65	04:53:00
	66	04:56:00
	67	04:58:00
	68	05:00:00
	69	05:03:00
	70	05:06:00
	71	05:09:00
	72	05:13:00
	73	05:16:00
	74	05:18:00
	75	05:16:00
	76	05:15:00
	77	05:13:00
	78	05:11:00
	79	05:08:00
	80	05:05:00		1
	81	05:03:00
	82	05:01:00		1
	83	04:59:00		1	1
	84	04:55:00	1
2015-12-15	44	04:41:00
	45	04:43:00
	46	04:45:00
	47	04:47:00
	48	04:49:00
	49	04:51:00
	50	04:53:00
	51	04:55:00
	52	04:57:00
	53	04:59:00
	54	05:01:00
	55	05:08:00
	56	05:11:00
	57	05:13:00
	58	05:16:00
	58A	05:16:00			1
	59	05:17:00
	60	05:20:00
	61	05:22:00			1
	62	05:27:00			1
	63	05:29:00
	64	05:31:00
	65	05:36:00
	66	05:37:00
	67	05:40:00
	68	05:43:00
	69	05:41:00
	70	05:39:00	1
	71	05:36:00
	72	05:34:00
	73	05:30:00
	74	05:28:00
	75	05:26:00
	76	05:24:00
	77	05:22:00
	78	05:20:00
	79	05:18:00
	80	05:16:00
	81	05:13:00
	82	05:10:00	1
	83	05:08:00
	84	05:05:00
2015-12-16	44	04:25:00
	45	04:28:00
	46	04:30:00
	47	04:34:00
	48	04:32:00
	49	04:34:00
	50	04:36:00
	51	04:38:00
	52	04:40:00
	53	04:42:00
	54	04:44:00
	55	04:46:00
	56	04:49:00
	57	04:53:00
	58	04:54:00
	58A	04:55:00
	59	04:57:00		1
	60	04:58:00
	61	05:01:00
	62	05:03:00
	63	05:06:00
	64	05:08:00
	65	05:09:00
	66	05:12:00
	67	05:15:00
	68	05:16:00
	69	05:19:00
	70	05:21:00
	71	05:23:00
	72	05:28:00
	73	05:24:00
	74	05:22:00
	75	05:20:00
	76	05:18:00
	77	05:17:00
	78	05:15:00
	79	05:13:00
	80	05:12:00
	81	05:11:00
	82	05:09:00
	83	05:04:00		1
	84	04:59:00
2015-12-17	44	05:10:00
	45	05:12:00
	46	05:14:00		1
	47	05:16:00
	48	05:17:00
	49	05:20:00
	50	05:22:00
	51	05:24:00
	52	05:25:00
	53	05:27:00		2
	54	05:29:00		1
	55	05:32:00
	56	05:35:00
	57	05:39:00
	58	05:41:00
	58A	05:42:00
	59	05:44:00
	60	05:46:00
	61	05:48:00
	62	05:50:00
	63	05:52:00
	64	05:54:00
	65	05:57:00	1
	66	05:59:00
	67	06:01:00
	68	06:03:00
	69	06:04:00
	70	06:02:00
	71	06:00:00
	72	05:58:00
	73	05:56:00
	74	05:54:00
	75	05:52:00		1
	76	05:50:00
	77	05:48:00
	78	05:46:00
	79	05:44:00
	80	05:42:00
	81	05:40:00
	82	05:38:00
	83	05:36:00
	84	05:34:00
2015-12-18	44	04:19:00
	45	04:22:00
	46	04:26:00
	47	04:28:00
	48	04:31:00
	49	04:33:00
	50	04:36:00
	51	04:38:00
	52	04:40:00
	53	04:42:00
	54	04:45:00
	55	04:48:00
	56	04:51:00
	57	04:54:00
	58	04:56:00		1
	58A	04:59:00
	59	05:01:00
	60	05:03:00
	61	05:06:00
	62	05:09:00
	63	05:11:00
	64	05:13:00
	65	05:16:00
	66	05:19:00
	67	05:21:00
	68	05:23:00
	69	05:26:00
	70	05:21:00
	71	05:19:00
	72	05:17:00
	73	05:15:00
	74	05:13:00
	75	05:11:00
	76	05:09:00
	77	05:07:00
	78	05:05:00
	79	05:03:00
	80	05:01:00
	81	04:59:00
	82	04:57:00
	83	04:55:00		1
	84	04:53:00
2015-12-19	44	03:56:00
	45	03:58:00
	46	04:01:00
	47	04:05:00
	48	04:07:00
	49	04:09:00
	50	04:11:00
	51	04:13:00
	52	04:15:00
	53	04:17:00
	54	04:19:00
	55	04:21:00
	56	04:24:00
	57	04:28:00
	58	04:30:00
	58A	04:31:00
	59	04:34:00
	60	04:36:00
	61	04:39:00
	62	04:41:00
	63	04:43:00
	64	04:46:00
	65	04:48:00
	66	04:50:00
	67	04:52:00
	68	04:54:00
	69	04:57:00			1
	70	04:59:00			1
	71	04:59:00
	72	04:57:00
	73	04:55:00
	74	04:53:00
	75	04:51:00		1
	76	04:49:00		1
	77	04:47:00
	78	04:45:00
	79	04:43:00
	80	04:41:00
	81	04:39:00
	82	04:37:00
	83	04:35:00		1
	84	04:33:00
2015-12-20	44	03:04:00
	45	03:07:00
	46	03:09:00		1
	47	03:11:00
	48	03:17:00		1
	49	03:21:00
	50	03:24:00
	51	03:27:00
	52	03:29:00	1
	53	03:32:00
	54	03:35:00
	55	03:43:00
	56	03:46:00
	57	03:48:00
	58	03:50:00
	58A	03:52:00
	59	03:53:00
	60	03:56:00
	61	03:58:00
	62	04:00:00
	63	04:02:00
	64	04:04:00
	65	04:10:00
	66	04:13:00
	67	04:15:00
	68	04:18:00
	69	04:20:00
	70	04:22:00
	71	04:24:00
	72	04:26:00
	73	04:28:00
	74	04:33:00
	75	04:31:00
	76	04:29:00		1
	77	04:27:00
	78	04:25:00
	79	04:23:00
	80	04:21:00
	81	04:19:00		1
	82	04:17:00
	83	04:15:00
	84	04:13:00
2015-12-21	44	04:04:00
	45
	46
	47
	48
	49
	50
	51
	52
	53
	54
	55
	56
	57
	58
	58A
	59
	60
	61
	62
	63
	64
	65			1
	66
	67
	68
	69
	70
	71
	72
	73
	74
	75
	76
	77
	78	05:26:00
	79	05:24:00
	80	05:22:00
	81	05:20:00
	82	05:18:00
	83	05:16:00
	84	05:14:00
2015-12-22	44	03:46:00
	45	03:48:00
	46	03:51:00
	47	03:53:00
	48	03:56:00
	49	03:58:00
	50	04:01:00
	51	04:03:00
	52	04:08:00
	53	04:10:00		1
	54	04:14:00
	55	04:17:00
	56	04:20:00
	57	04:22:00
	58	04:24:00
	58A	04:27:00
	59	04:28:00
	60	04:32:00
	61	04:36:00
	62	04:39:00
	63	04:41:00
	64	04:44:00			1
	65	04:47:00		1
	66	04:52:00
	67	04:54:00
	68	04:57:00
	69	04:59:00
	70	05:02:00
	71	05:03:00
	72	05:12:00
	73	05:10:00
	74	05:08:00
	75	05:06:00
	76	05:04:00
	77	05:02:00
	78	05:00:00
	79	04:58:00
	80	04:56:00
	81	04:54:00
	82	04:52:00
	83	04:50:00
	84	04:48:00		1
2015-12-23	44	04:41:00
	45	04:45:00
	46	04:47:00
	47	04:50:00
	48	04:52:00
	49	04:54:00
	50	04:56:00
	51	04:59:00
	52	05:01:00
	53	05:03:00		1
	54	05:06:00
	55	05:11:00
	56	05:13:00
	57	05:18:00
	58	05:20:00	1
	58A	05:23:00
	59	05:24:00		1
	60	05:30:00
	61	05:32:00
	62	05:35:00
	63	05:39:00
	64	05:41:00
	65	05:45:00
	66	05:48:00
	67	05:47:00
	68	05:45:00
	69	05:43:00
	70	05:41:00
	71	05:39:00
	72	05:37:00
	73	05:35:00
	74	05:33:00
	75	05:31:00
	76	05:29:00
	77	05:27:00
	78	05:25:00
	79	05:23:00
	80	05:21:00
	81	05:19:00
	82	05:17:00
	83	05:15:00
	84	05:13:00
2015-12-24	44	04:46:00
	45	04:49:00
	46	04:53:00
	47	04:55:00
	48	04:57:00
	49	04:59:00
	50	05:01:00		1
	51	05:03:00
	52	05:05:00
	53	05:07:00		2
	54	05:09:00
	55	05:11:00
	56	05:14:00
	57	05:16:00
	58	05:18:00	1
	58A	05:20:00
	59	05:21:00
	60	05:26:00
	61	05:29:00
	62	05:35:00		1
	63	05:37:00
	64	05:39:00
	65	05:44:00
	66	05:47:00
	67	05:48:00	1
	68	05:51:00
	69	05:54:00
	70	05:59:00
	71	06:03:00
	72	06:01:00
	73	05:59:00
	74	05:57:00
	75	05:55:00			1wallaby
	76	05:53:00			1wallaby
	77	05:51:00
	78	05:49:00
	79	05:47:00
	80	05:45:00
	81	05:43:00
	82	05:41:00
	83	05:39:00
	84	05:37:00
2015-12-25	44	04:41:00
	45	04:43:00
	46	04:49:00
	47	04:51:00
	48	04:53:00
	49	04:53:00
	50	04:56:00
	51	04:58:00
	52	05:00:00
	53	05:02:00
	54	05:04:00
	55	05:07:00
	56	05:09:00
	57	05:11:00
	58	05:12:00
	58A	05:14:00
	59	05:15:00
	60	05:16:00
	61	05:21:00
	62	05:24:00
	63	05:26:00
	64	05:27:00
	65	05:30:00
	66	05:34:00
	67	05:35:00
	68	05:38:00
	69	05:40:00
	70	05:35:00
	71	05:33:00
	72	05:31:00
	73	05:29:00
	74	05:27:00
	75	05:25:00
	76	05:23:00
	77	05:21:00		1
	78	05:19:00
	79	05:17:00
	80	05:15:00		1
	81	05:13:00
	82	05:11:00
	83	05:09:00
	84	05:07:00		1
2015-12-26	44	04:15:00
	45	04:17:00
	46	04:19:00
	47	04:21:00
	48	04:24:00		1
	49	04:26:00
	50	04:28:00
	51	04:30:00
	52	04:33:00
	53	04:35:00
	54	04:38:00
	55	04:40:00
	56	04:43:00
	57	04:46:00
	58	04:48:00		1
	58A	04:51:00
	59	04:52:00
	60	04:55:00
	61	04:57:00
	62	05:00:00
	63	05:02:00
	64	05:04:00			1
	65	05:07:00	1
	66	05:13:00		1
	67	05:15:00		2
	68	05:26:00
	69	05:24:00
	70	05:22:00
	71	05:20:00
	72	05:18:00
	73	05:16:00
	74	05:14:00		1
	75	05:12:00
	76	05:10:00
	77	05:08:00
	78	05:06:00
	79	05:04:00
	80	05:02:00
	81	05:00:00
	82	04:58:00
	83	04:56:00
	84	04:54:00
2015-12-28	44	04:34:00		1
	45	04:37:00
	46	04:39:00
	47	04:41:00
	48	04:43:00
	49	04:45:00
	50	04:48:00
	51	04:52:00
	52	04:54:00
	53	04:56:00
	54	04:58:00
	55	05:00:00
	56	05:03:00
	57	05:10:00
	58	05:12:00
	58A	05:14:00
	59	05:15:00
	60	05:23:00
	61	05:25:00		1
	62	05:28:00
	63	05:30:00
	64	05:32:00
	65	05:48:00
	66	05:46:00
	67	05:44:00
	68	05:42:00
	69	05:40:00
	70	05:38:00
	71	05:36:00
	72	05:34:00
	73	05:32:00
	74	05:30:00
	75	05:28:00
	76	05:26:00
	77	05:24:00
	78	05:22:00
	79	05:20:00
	80	05:18:00
	81	05:16:00
	82	05:14:00
	83	05:12:00
	84	05:10:00
2015-12-29	44	03:44:00
	45	03:45:00
	46	03:47:00
	47	03:49:00
	48	03:50:00
	49	03:52:00
	50	03:55:00
	51	03:57:00
	52	03:58:00
	53	04:00:00
	54	04:04:00
	55	04:06:00
	56	04:09:00
	57	04:10:00
	58	04:11:00
	58A	04:11:00
	59	04:12:00
	60	04:15:00
	61	04:17:00
	62	04:19:00
	63	04:20:00
	64	04:22:00
	65	04:24:00	1
	66	04:27:00
	67	04:29:00
	68	04:38:00
	69	04:45:00
	70	04:43:00
	71	04:41:00
	72	04:39:00
	73	04:37:00
	74	04:35:00
	75	04:33:00		1
	76	04:31:00
	77	04:29:00
	78	04:27:00
	79	04:25:00
	80	04:23:00
	81	04:21:00
	82	04:19:00
	83	04:17:00
	84	04:15:00		1
2015-12-30	44	03:48:00
	45	03:50:00
	46	03:53:00
	47	03:54:00
	48	03:55:00
	49	03:57:00
	50	03:59:00
	51	04:00:00
	52	04:02:00
	53	04:05:00		1
	54	04:14:00
	55	04:17:00
	56	04:18:00
	57	04:19:00
	58	04:21:00
	58A	04:21:00
	59	04:24:00
	60	04:26:00
	61	04:29:00
	62	04:30:00
	63	04:35:00
	64	04:38:00
	65	04:40:00
	66	04:42:00	1
	67	04:44:00	1
	68	04:45:00
	69	04:47:00
	70	04:49:00
	71	04:51:00
	72	04:49:00
	73	04:47:00
	74	04:45:00		1
	75	04:43:00
	76	04:41:00
	77	04:39:00
	78	04:37:00
	79	04:35:00
	80	04:33:00
	81	04:31:00		1
	82	04:29:00
	83	04:27:00
	84	04:25:00
2015-12-30	44	03:38:00		1
	45	03:40:00
	46	03:42:00		1
	47	03:44:00
	48	03:45:00
	49	03:46:00
	50	03:49:00
	51	03:50:00
	52	03:51:00
	53	03:53:00	1
	54	03:55:00		1
	55	03:57:00
	56	04:00:00
	57	04:02:00
	58	04:03:00
	58A	04:05:00
	59	04:05:00
	60	04:07:00
	61	04:09:00
	62	04:10:00
	63	04:12:00
	64	04:14:00
	65	04:14:00
	66	04:16:00
	67	04:20:00
	68	04:21:00
	69	04:24:00
	70	04:26:00
	71	04:29:00
	72	04:31:00
	73	04:38:00
	74	04:36:00
	75	04:34:00		1
	76	04:32:00
	77	04:30:00
	78	04:28:00
	79	04:26:00
	80	04:24:00
	81	04:22:00
	82	04:20:00
	83	04:18:00
	84	04:16:00
2016-01-01	44	03:40:00		1
	45	03:42:00
	46	03:46:00
	47	03:47:00
	48	03:50:00	1
	49	03:52:00
	50	03:54:00
	51	03:56:00
	52	03:58:00
	53	04:01:00		1
	54	04:03:00
	55	04:06:00
	56	04:08:00
	57	04:10:00
	58	04:12:00
	58A	04:12:00
	59	04:13:00
	60	04:15:00
	61	04:17:00
	62	04:20:00
	63	04:22:00
	64	04:24:00
	65	04:27:00	1
	66	04:42:00
	67	04:40:00
	68	04:38:00			1
	69	04:36:00
	70	04:34:00
	71	04:32:00
	72	04:30:00
	73	04:28:00
	74	04:26:00	1
	75	04:24:00
	76	04:22:00	1
	77	04:20:00	1
	78	04:18:00
	79	04:16:00
	80	04:14:00
	81	04:12:00
	82	04:10:00
	83	04:08:00
	84	04:06:00		1
2016-01-02	44	03:38:00
	45	03:42:00
	46	03:44:00
	47	03:45:00
	48	03:47:00
	49	03:50:00
	50	03:53:00
	51	03:58:00
	52	03:58:00
	53	04:00:00			1
	54	04:02:00
	55	04:07:00
	56	04:12:00
	57	04:14:00
	58	04:16:00
	58A	04:18:00
	59	04:19:00
	60	04:22:00
	61	04:24:00
	62	04:27:00
	63	04:29:00
	64	04:29:00
	65	04:31:00
	66	04:34:00
	67	04:37:00
	68	04:39:00
	69	04:41:00
	70	04:43:00			1
	71	04:46:00
	72	04:56:00
	73	04:58:00
	74	05:08:00			1
	75	05:06:00
	76	05:04:00
	77	05:02:00
	78	05:00:00
	79	04:58:00
	80	04:56:00		1
	81	04:54:00
	82	04:52:00		1
	83	04:50:00
	84	04:48:00	1
2016-01-03	44	04:35:00
	45	04:38:00
	46	04:39:00
	47	04:41:00
	48	04:43:00
	49	04:45:00
	50	04:47:00
	51	04:49:00
	52	04:51:00
	53	04:53:00
	54	04:55:00
	55	04:57:00
	56	04:59:00
	57	05:01:00
	58	05:03:00
	58A	05:05:00
	59	05:06:00
	60	05:08:00
	61	05:10:00
	62	05:12:00
	63	05:14:00
	64	05:16:00
	65	05:18:00	1
	66	05:22:00		1
	67	05:23:00
	68	05:27:00
	69	05:25:00
	70	05:23:00
	71	05:21:00
	72	05:19:00		1
	73	05:17:00
	74	05:15:00
	75	05:13:00
	76	05:11:00
	77	05:09:00
	78	05:07:00
	79	05:05:00
	80	05:03:00
	81	05:01:00
	82	04:59:00
	83	04:57:00
	84	04:55:00
2016-01-05	44	03:44:00	1
	45	03:46:00
	46	03:47:00	1		1
	47	03:49:00
	48	03:51:00
	49	03:52:00
	50	03:54:00		1
	51	03:57:00	1
	52	03:59:00
	53	04:00:00
	54	04:02:00
	55	04:03:00		1
	56	04:06:00
	57	04:07:00
	58	04:07:00
	58A	04:10:00
	59	06:13:00
	60	06:11:00
	61	06:09:00
	62	06:07:00
	63	06:05:00
	64	06:03:00
	65	06:01:00
	66	05:59:00
	67	05:57:00
	68	05:55:00		1
	69	05:53:00
	70	05:51:00
	71	05:49:00
	72	05:47:00
	73	05:45:00	1
	74	05:43:00
	75	05:41:00
	76	05:39:00
	77	05:37:00
	78	05:35:00
	79	05:35:00
	80	05:33:00		1
	81	05:31:00
	82	05:29:00
	83	05:27:00
	84	05:25:00
2016-01-06	44	03:40:00		1
	45	03:42:00
	46	03:44:00	1	1
	47	03:47:00
	48	03:48:00
	49	03:51:00
	50	03:53:00
	51	03:55:00
	52	03:58:00
	53	04:01:00
	54	04:04:00
	55	04:09:00
	56	04:11:00
	57	04:13:00
	58	04:16:00
	58A	04:17:00
	59	04:19:00
	60	04:21:00
	61	04:23:00
	62	04:25:00
	63	04:28:00
	64	04:29:00
	65	04:32:00
	66	04:35:00	1
	67	04:37:00
	68	04:39:00
	69	04:41:00
	70	04:44:00
	71
	72	04:51:00
	73	04:49:00
	74	04:47:00
	75	04:45:00
	76	04:43:00
	77	04:41:00
	78	04:39:00		1
	79	04:37:00
	80	04:35:00		1
	81	04:33:00		1
	82	04:31:00
	83	04:29:00
	84	04:27:00		1
2016-01-06	44	03:40:00		1
	45	03:42:00
	46	03:44:00	1	1
	47	03:47:00
	48	03:48:00
	49	03:51:00
	50	03:53:00
	51	03:55:00
	52	03:58:00
	53	04:01:00
	54	04:04:00
	55	04:09:00
	56	04:11:00
	57	04:13:00
	58	04:16:00
	58A	04:17:00
	59	04:19:00
	60	04:21:00
	61	04:23:00
	62	04:25:00
	63	04:28:00
	64	04:29:00
	65	04:32:00
	66	04:35:00	1
	67	04:37:00
	68	04:39:00
	69	04:41:00
	70	04:44:00
	71
	72	04:51:00
	73	04:49:00
	74	04:47:00
	75	04:45:00
	76	04:43:00
	77	04:41:00
	78	04:39:00		1
	79	04:37:00
	80	04:35:00		1
	81	04:33:00		1
	82	04:31:00
	83	04:29:00
	84	04:27:00		1
2016-01-07	44	04:23:00
	45	04:26:00
	46	04:28:00		1
	47	04:30:00
	48	04:32:00
	49	04:38:00
	50	04:40:00	1
	51	04:43:00		1
	52	04:45:00
	53	04:48:00
	54	04:50:00
	55	04:54:00
	56	04:57:00
	57	04:59:00
	58	05:01:00
	58A	05:03:00
	59	05:04:00
	60	05:07:00
	61	05:09:00
	62	05:11:00
	63	05:13:00
	64	05:15:00
	65	05:18:00
	66	05:31:00	1
	67	05:29:00
	68	05:27:00
	69	05:25:00
	70	05:23:00
	71	05:21:00
	72	05:19:00
	73	05:17:00
	74	05:15:00
	75	05:13:00
	76	05:11:00	1
	77	05:09:00
	78	05:07:00	1
	79	05:05:00
	80	05:03:00		1
	81	05:01:00		1
	82	04:59:00
	83	04:57:00
	84	04:55:00	1
2016-01-08	44	03:36:00
	45	03:38:00
	46	03:40:00
	47	03:42:00		1
	48	03:44:00
	49	03:46:00
	50	03:48:00		1
	51	03:51:00		1
	52	03:54:00
	53	03:56:00		1
	54	03:58:00
	55	04:00:00
	56	04:02:00
	57	04:04:00
	58	04:06:00
	58A	04:08:00
	59	04:09:00
	60	04:12:00
	61	04:14:00
	62	04:16:00
	63	04:19:00			1
	64	04:21:00
	65	04:26:00		1
	66	04:29:00
	67	04:30:00
	68	04:32:00
	69	04:34:00
	70	04:36:00
	71	04:48:00
	72	04:46:00
	73	04:44:00	1
	74	04:42:00		1
	75	04:40:00
	76	04:38:00
	77	04:36:00
	78	04:34:00
	79	04:32:00
	80	04:30:00		1
	81	04:28:00
	82	04:26:00
	83	04:24:00
	84	04:22:00
2016-01-10	44	03:22:00		1
	45
	46		1
	47
	48			1
	49		1
	50			2
	51			1
	52
	53
	54			1
	55			1
	56
	57		1
	58			1
	58A
	59
	60
	61
	62
	63
	64
	65
	66
	67
	68
	69
	70
	71
	72
	73
	74
	75			1
	76		1
	77	05:01:00
	78	04:59:00		1
	79	04:57:00
	80	04:55:00	1
	81	04:53:00
	82	04:51:00
	83	04:49:00
	84	04:47:00		1
2016-01-11	44	03:47:00
	45	03:51:00			1
	46	03:54:00
	47	03:56:00
	48	03:58:00
	49	04:00:00
	50	04:04:00		1
	51	04:06:00
	52	04:08:00
	53	04:10:00
	54	04:14:00			2
	55	04:15:00
	56	04:19:00			1
	57	04:22:00
	58	04:24:00
	58A	04:27:00
	59	04:30:00
	60	04:33:00		1
	61	04:38:00
	62	04:41:00
	63	04:44:00
	64	04:47:00
	65	04:49:00
	66	04:54:00	3
	67	04:56:00		1
	68	04:59:00
	69	05:01:00	1
	70	05:03:00	1
	71	05:05:00
	72	05:07:00
	73	05:05:00	1
	74	05:03:00			1
	75	05:01:00
	76	04:59:00
	77	04:57:00
	78	04:55:00
	79	04:53:00
	80	04:51:00
	81	04:49:00			1
	82	04:47:00
	83	04:45:00
	84	04:43:00
2016-01-12	44	03:43:00
	45	03:45:00
	46	03:47:00
	47	03:49:00
	48	03:51:00
	49	03:54:00
	50	03:55:00
	51	03:57:00		2
	52	04:00:00
	53	04:02:00
	54	04:07:00
	55	04:09:00
	56	04:12:00
	57	04:15:00	1
	58	04:17:00
	58A	04:21:00
	59	04:24:00	1
	60	04:29:00
	61	04:33:00			1
	62	04:37:00		1
	63	04:42:00
	64	04:45:00
	65	04:45:00
	66	04:52:00
	67	04:53:00
	68	04:57:00
	69	05:00:00
	70	05:02:00
	71	05:05:00		1
	72	05:03:00
	73	05:01:00
	74	04:59:00
	75	04:57:00
	76	04:55:00
	77	04:53:00
	78	04:51:00
	79	04:49:00
	80	04:47:00
	81	04:45:00
	82	04:43:00
	83	04:41:00			1
	84	04:39:00
2016-01-13	44	03:47:00
	45	03:50:00
	46	03:53:00
	47	03:55:00
	48	03:58:00
	49	04:01:00
	50	04:03:00		1
	51	04:06:00	2
	52	04:08:00
	53	04:11:00
	54	04:14:00		1
	55	04:17:00		1
	56	04:23:00
	57	04:26:00
	58	04:28:00	1
	58A	04:31:00
	59	04:32:00
	60	04:37:00
	61	04:42:00
	62	04:46:00
	63	04:51:00
	64	04:53:00
	65	03:35:00
	66	03:38:00	1
	67	03:40:00
	68	03:43:00
	69	03:47:00
	70	03:49:00
	71	03:52:00
	72	03:54:00
	73	03:57:00
	74	03:59:00
	75	04:03:00
	76	04:08:00
	77	04:11:00
	78	04:13:00
	79	04:16:00
	80	04:18:00			1
	81	04:23:00
	82	04:21:00
	83	04:19:00
	84	04:17:00
2016-01-14	44	03:40:00
	45	03:42:00
	46	03:44:00
	47	03:47:00
	48	03:49:00
	49	03:51:00
	50	03:53:00	1
	51	03:55:00
	52	03:57:00
	53	03:59:00
	54	04:02:00
	55	04:08:00			1
	56	04:11:00
	57	04:14:00	1		1
	58	04:16:00		1	1
	58A	04:17:00
	59	04:17:00
	60	04:19:00
	61	04:21:00
	62	04:24:00		1
	63	04:22:00			1
	64	04:28:00
	65	03:37:00
	66	03:40:00
	67	03:42:00
	68	03:44:00
	69	03:47:00			1
	70	03:50:00
	71	03:52:00
	72	03:55:00
	73	03:58:00
	74	04:03:00
	75	04:09:00
	76	04:11:00
	77	04:13:00		1
	78	04:16:00			1
	79	04:19:00
	80	04:22:00
	81	04:24:00
	82	04:27:00			1
	83	04:28:00
	84	04:26:00
2016-01-15	44	03:38:00
	45	03:40:00
	46	03:43:00
	47	03:44:00
	48	03:47:00
	49	03:49:00
	50	03:51:00
	51	03:51:00	1	1
	52	03:56:00
	53	03:58:00
	54	04:00:00
	55	04:02:00
	56	04:07:00
	57	04:10:00
	58	04:13:00
	58A	04:15:00			1
	59	04:16:00
	60	04:19:00	1
	61	04:21:00
	62	04:24:00
	63	04:26:00
	64	04:29:00	1
	65	04:31:00
	66	04:35:00
	67	04:37:00
	68	04:39:00
	69	04:44:00
	70	04:42:00
	71	04:40:00
	72	04:38:00
	73	04:36:00
	74	04:34:00
	75	04:32:00
	76	04:30:00
	77	04:28:00
	78	04:26:00		1
	79	04:24:00
	80	04:22:00
	81	04:20:00
	82	04:18:00
	83	04:16:00
	84	04:14:00	1
2016-01-17	44	03:40:00
	45	03:42:00
	46	03:44:00		2
	47	04:46:00
	48	03:48:00
	49	03:50:00
	50	03:51:00
	51	03:52:00
	52	03:54:00	1
	53	03:56:00
	54	03:58:00
	55	04:01:00
	56	04:03:00
	57	04:06:00		1
	58	04:08:00		1
	58A	04:10:00
	59	04:11:00
	60	04:13:00
	61	04:15:00
	62	04:17:00
	63	04:19:00
	64	04:21:00
	65	04:23:00
	66	04:26:00
	67	04:28:00
	68	04:30:00
	69	04:32:00		1
	70	04:34:00
	71	04:36:00
	72	04:50:00
	73	04:48:00
	74	04:46:00		1
	75	04:44:00
	76	04:42:00
	77	04:40:00
	78	04:38:00
	79	04:36:00
	80	04:34:00
	81	04:32:00
	82	04:30:00
	83	04:28:00
	84	04:26:00
2016-01-18	44	03:39:00
	45	03:41:00
	46	03:43:00
	47	03:45:00			1
	48	03:53:00
	49	03:55:00
	50	03:57:00
	51	03:59:00
	52	04:03:00		1
	53	04:05:00
	54	04:07:00		1
	55	04:09:00
	56	04:11:00
	57	04:13:00
	58	04:15:00
	58A	04:16:00
	59	04:18:00
	60	04:20:00
	61	04:22:00
	62	04:24:00		1	1
	63	04:26:00
	64	04:28:00
	65	04:30:00		1
	66	04:32:00		2
	67	04:34:00
	68	04:40:00
	69	04:38:00
	70	04:36:00
	71	04:34:00
	72	04:32:00
	73	04:30:00
	74	04:28:00
	75	04:26:00		1
	76	04:24:00
	77	04:22:00
	78	04:20:00		1
	79	04:18:00		1
	80	04:16:00
	81	04:14:00
	82	04:12:00
	83	04:10:00
	84	04:08:00	1
2016-01-19	44	03:36:00
	45	03:38:00
	46	03:40:00		1
	47	03:42:00
	48	03:44:00
	49	03:46:00
	50	03:49:00
	51	03:51:00
	52	03:53:00
	53	03:55:00
	54	03:57:00
	55	04:00:00			1
	56	04:03:00
	57	04:06:00
	58	04:08:00
	58A	04:10:00
	59	04:12:00
	60	04:14:00
	61	04:16:00
	62	04:18:00			1
	63	04:20:00
	64	04:22:00	1
	65	04:25:00
	66	04:32:00	1
	67	04:30:00
	68	04:28:00
	69	04:26:00
	70	04:24:00
	71	04:22:00
	72	04:20:00
	73	04:18:00		1
	74	04:16:00
	75	04:14:00
	76	04:12:00
	77	04:10:00
	78	04:08:00
	79	04:06:00
	80	04:04:00		1
	81	04:02:00
	82	04:00:00
	83	03:58:00
	84	03:56:00
2016-01-20	44	03:36:00
	45	03:38:00
	46	03:40:00
	47	03:42:00
	48	03:44:00
	49	03:46:00
	50	03:48:00	2		1
	51	03:50:00	1
	52	03:52:00
	53	03:55:00
	54	03:57:00
	55	04:00:00
	56	04:03:00
	57	04:05:00
	58	04:07:00
	58A	04:09:00
	59	04:10:00
	60	04:12:00
	61	04:14:00
	62	04:16:00
	63	04:18:00
	64	04:20:00
	65	04:23:00			1
[truncated: 1,489 more rows]
